# Supplementary material for: Genome-Wide Analysis of the KNOX Gene Family in Malus sieversii
Source: Plants (Basel). 2026 Apr 9;15(8):1152. doi: 10.3390/plants15081152 (PMC13119744; doi:10.3390/plants15081152)
Supplement: Supplementary file 1 [file plants-15-01152-s001.zip]

Archive with 1 entries (1 files):
- plants-4212000-supplementary.pdf
